# Supplementary material for: Identification of fetal unmodified and 5-hydroxymethylated CG sites in maternal cell-free DNA for non-invasive prenatal testing
Source: Clin Epigenetics. 2020 Oct 20;12:153. doi: 10.1186/s13148-020-00938-x (PMC7574562; doi:10.1186/s13148-020-00938-x)
Supplement: Supplementary file 1 — Additional file 1: Table S1. DNA sample information. [file 13148_2020_938_MOESM1_ESM.xlsx]

## Sheet: Additional file 1 Table S1
id	modification	sample	sex	karyotype	fetalfraction	n_reads_raw	n_reads_processed_autosomes	identified_cg_autosomes	n_reads_processed_chr21	identified_cg_chr21
sample_tissue_10A_R1_XX_hmC	5hmCG	Chorionic villi	XX	Healthy	NA	26305297	8187177	5.53	122356	5.86
sample_tissue_22A_R1_XX_hmC	5hmCG	Chorionic villi	XX	Healthy	NA	13409235	7824346	14.49	122404	15.48
sample_tissue_6A_R1_XY_hmC	5hmCG	Chorionic villi	XY	Healthy	NA	14689413	7454887	14.12	110745	14.79
control_cf_001_R1_XX_hmC	5hmCG	NPC	NA	NA	NA	26807353	8822281	6.77	136153	7.33
control_cf_004_R1_XX_hmC	5hmCG	NPC	NA	NA	NA	23713171	5903995	3.62	91554	3.95
control_cf_005_R1_XX_hmC	5hmCG	NPC	NA	NA	NA	24899270	7937163	6.35	119818	6.7
control_cf_007_R1_XX_hmC	5hmCG	NPC	NA	NA	NA	24562867	8062929	6.62	124103	7.11
control_cf_E_R1_XX_hmC	5hmCG	NPC	NA	NA	NA	23857184	6663484	3.41	109384	3.88
control_cf_J_R1_XX_hmC	5hmCG	NPC	NA	NA	NA	22032500	8541482	7.01	130012	7.4
control_cf_M_R1_XX_hmC	5hmCG	NPC	NA	NA	NA	16447440	5488348	4.22	86644	4.64
sample_cf_007_R1_XX_hmC	5hmCG	cfDNA	XX	Healthy	0.08	29430581	8234172	5.46	125223	5.89
sample_cf_007_R2_XX_hmC_2.5 Million Reads	5hmCG	cfDNA	XX	Healthy	0.08	2652888	1346154	2.77	20422	2.95
sample_cf_023_R1_XY_hmC	5hmCG	cfDNA	XY	Healthy	0.12	32423786	10407523	8.39	156914	8.87
sample_cf_023_R2_XY_hmC_2.5 Million Reads	5hmCG	cfDNA	XY	Healthy	0.12	2744635	1486018	3.41	22627	3.61
sample_cf_050_seqR1_XX_hmC	5hmCG	cfDNA	XX	Healthy	0.08	20928806	7687053	6.74	120992	7.33
sample_cf_130_R1_XY_hmC	5hmCG	cfDNA	XY	Healthy	0.06	36418284	11139360	8.67	170621	9.25
sample_cf_136_R1_XY_hmC	5hmCG	cfDNA	XY	Healthy	0.09	20788718	5723835	4.63	90450	5.09
sample_cf_137_R1_XY_hmC	5hmCG	cfDNA	XY	Healthy	0.07	18091898	3683058	1.91	57161	2.1
sample_cf_144_R1_XX_hmC	5hmCG	cfDNA	XX	Healthy	0.09	29691039	10400706	9.88	162328	10.64
sample_cf_004T21_R1_XY_hmC	5hmCG	cfDNA	XY	T21	0.06	28200326	9355922	8.09	150995	9.06
sample_cf_011T21_R1_XX_hmC	5hmCG	cfDNA	XX	T21	0.14	27802231	7423089	4.57	123336	5.29
sample_cf_016T21_R1_XX_hmC	5hmCG	cfDNA	XX	T21	0.11	25731736	6736812	4.39	112755	5.13
sample_cf_016T21_R3_XX_hmC_2.5 Million Reads	5hmCG	cfDNA	XX	T21	0.11	2353382	1114371	2.29	19041	2.69
sample_cf_050T21_R1_XY_hmC	5hmCG	cfDNA	XY	T21	0.06	21121546	6822885	5.68	108606	6.3
sample_cf_050T21_R3_XY_hmC_2.5 Million Reads	5hmCG	cfDNA	XY	T21	0.06	2230102	1197612	2.75	18984	3.02
sample_tissue_10A_R1_XX_uCG	uCG	Chorionic villi	XX	Healthy	NA	36772283	17275071	29.39	270589	30.83
sample_tissue_19A_R1_XX_uCG	uCG	Chorionic villi	XX	Healthy	NA	36665882	14819340	21.47	237677	22.8
sample_tissue_20A_R1_XY_uCG	uCG	Chorionic villi	XY	Healthy	NA	40296475	18149846	30.05	285152	31.49
sample_tissue_22A_R1_XX_uCG	uCG	Chorionic villi	XX	Healthy	NA	39111483	18619890	31.78	287543	32.86
sample_tissue_23A_R1_XY_uCG	uCG	Chorionic villi	XY	Healthy	NA	34441090	16279002	28.13	248452	28.88
sample_tissue_24A_R1_XX_uCG	uCG	Chorionic villi	XX	Healthy	NA	39089050	18738803	32.95	287002	33.94
sample_tissue_6A_R1_XY_uCG	uCG	Chorionic villi	XY	Healthy	NA	39097906	17869732	31.96	275781	33.22
control_cf_011_R1_XX_uCG	uCG	NPC	NA	NA	NA	37716013	12268443	12.88	194401	13.38
control_cf_017_R1_XX_uCG	uCG	NPC	NA	NA	NA	31547325	13312915	19.98	204286	20.67
control_cf_035_R1_XX_uCG	uCG	NPC	NA	NA	NA	39106129	13538109	16.67	210799	17.18
control_cf_E_R1_XX_uCG	uCG	NPC	NA	NA	NA	38620877	15323723	14.29	235044	14.87
control_cf_E_R2_XX_uCG	uCG	NPC	NA	NA	NA	25961764	11550843	13.34	178060	13.82
control_cf_J_R1_XX_uCG	uCG	NPC	NA	NA	NA	36435878	16639862	23.26	259961	24.4
control_cf_M_R1_XX_uCG	uCG	NPC	NA	NA	NA	33931477	12658693	14.38	193547	14.89
sample_cf_002_R1_XY_uCG	uCG	cfDNA	XY	Healthy	0.22	35147902	16054069	26.61	259954	29.02
sample_cf_006_R1_XY_uCG	uCG	cfDNA	XY	Healthy	0.11	38568715	19938730	31.72	302422	32.73
sample_cf_009_R1_XX_uCG	uCG	cfDNA	XX	Healthy	0.18	36993358	12562616	15.84	199395	16.97
sample_cf_022_R1_XY_uCG	uCG	cfDNA	XY	Healthy	0.1	40213052	16858848	23.92	262008	25.06
sample_cf_031_R1_XX_uCG	uCG	cfDNA	XX	Healthy	0.05	45290271	21473888	33.1	326007	33.88
sample_cf_041_R1_XX_uCG	uCG	cfDNA	XX	Healthy	0.08	40887473	17572035	26.68	275353	28.2
sample_cf_083_R1_XX_uCG	uCG	cfDNA	XX	Healthy	0.11	38221504	16544334	24.42	259790	25.64
sample_cf_137_R1_XY_uCG	uCG	cfDNA	XY	Healthy	0.07	37150565	15385263	25.49	236894	26.53
sample_cf_004T21_R1_XY_uCG	uCG	cfDNA	XY	T21	0.06	39793208	16995114	24.27	274381	26.5
sample_cf_016T21_R1_XX_uCG	uCG	cfDNA	XX	T21	0.11	40183917	16984407	25.81	293937	29.58
sample_cf_025T21_R1_XY_uCG	uCG	cfDNA	XY	T21	0.13	46284360	18502129	25.36	328389	29.72
sample_cf_049T21_R1_XX_uCG	uCG	cfDNA	XX	T21	0.09	34741943	15100161	22.9	259514	26.3
sample_cf_068T21_R1_XX_uCG	uCG	cfDNA	XX	T21	0.09	34405902	14397370	22.52	241903	25.41
