# Supplementary material for: Identification of fetal unmodified and 5-hydroxymethylated CG sites in maternal cell-free DNA for non-invasive prenatal testing
Source: Clin Epigenetics. 2020 Oct 20;12:153. doi: 10.1186/s13148-020-00938-x (PMC7574562; doi:10.1186/s13148-020-00938-x)
Supplement: Supplementary file 3 — Additional file 3: Table S2. List of the identified DMRs with AUC = 1. [file 13148_2020_938_MOESM3_ESM.xlsx]

## Sheet: Additional file 3 Table S2
Table S2. List of the identified DMRs with AUC = 1.
chr	start	end	modification
chr21	9413700	9413800	uCG
chr21	9546600	9546700	uCG
chr21	9646700	9646800	uCG
chr21	9827700	9827800	uCG
chr21	9831100	9831200	uCG
chr21	9854700	9854800	uCG
chr21	9859900	9860000	uCG
chr21	9882300	9882400	uCG
chr21	9901200	9901300	uCG
chr21	9955500	9955600	uCG
chr21	9957900	9958000	uCG
chr21	10139000	10139100	uCG
chr21	10371900	10372000	uCG
chr21	10641900	10642000	uCG
chr21	10717900	10718000	uCG
chr21	10719300	10719400	uCG
chr21	10742200	10742300	uCG
chr21	10749800	10749900	uCG
chr21	10756900	10757000	uCG
chr21	10776900	10777000	uCG
chr21	10793100	10793200	uCG
chr21	10798700	10798800	uCG
chr21	10799800	10799900	uCG
chr21	10810800	10810900	uCG
chr21	10822000	10822100	uCG
chr21	10834500	10834600	uCG
chr21	10839300	10839400	uCG
chr21	10849900	10850000	uCG
chr21	10850400	10850500	uCG
chr21	10852900	10853000	uCG
chr21	10854200	10854300	uCG
chr21	10856500	10856600	uCG
chr21	10883500	10883600	uCG
chr21	10909600	10909700	uCG
chr21	10930500	10930600	uCG
chr21	10972900	10973000	uCG
chr21	11025700	11025800	uCG
chr21	11035200	11035300	uCG
chr21	11050700	11050800	uCG
chr21	11059700	11059800	uCG
chr21	11070400	11070500	uCG
chr21	11090400	11090500	uCG
chr21	11109200	11109300	uCG
chr21	11114200	11114300	uCG
chr21	11114400	11114500	uCG
chr21	11114700	11114800	uCG
chr21	11144300	11144400	uCG
chr21	11156900	11157000	uCG
chr21	11170500	11170600	uCG
chr21	11173200	11173300	uCG
chr21	11184600	11184700	uCG
chr21	15244800	15244900	uCG
chr21	15252900	15253000	uCG
chr21	15588600	15588700	uCG
chr21	15646300	15646400	uCG
chr21	15770300	15770400	uCG
chr21	16053500	16053600	uCG
chr21	16130900	16131000	uCG
chr21	16436300	16436400	uCG
chr21	16592800	16592900	uCG
chr21	17182100	17182200	uCG
chr21	17333200	17333300	uCG
chr21	18086100	18086200	uCG
chr21	18118300	18118400	uCG
chr21	18676300	18676400	uCG
chr21	19032900	19033000	uCG
chr21	19165700	19165800	uCG
chr21	19617000	19617100	uCG
chr21	19816200	19816300	uCG
chr21	20287900	20288000	uCG
chr21	20608700	20608800	uCG
chr21	21280900	21281000	uCG
chr21	21286500	21286600	uCG
chr21	21354200	21354300	uCG
chr21	21670800	21670900	uCG
chr21	21739900	21740000	uCG
chr21	22372000	22372100	uCG
chr21	23141400	23141500	uCG
chr21	24387600	24387700	uCG
chr21	25884700	25884800	uCG
chr21	26291800	26291900	uCG
chr21	26835100	26835200	uCG
chr21	26932900	26933000	uCG
chr21	26934000	26934100	uCG
chr21	26979700	26979800	uCG
chr21	26981000	26981100	uCG
chr21	27433200	27433300	uCG
chr21	28041300	28041400	uCG
chr21	28217200	28217300	uCG
chr21	28219900	28220000	uCG
chr21	29325800	29325900	uCG
chr21	29552700	29552800	uCG
chr21	29894700	29894800	uCG
chr21	30009200	30009300	uCG
chr21	30117400	30117500	uCG
chr21	30374800	30374900	uCG
chr21	30448900	30449000	uCG
chr21	30535900	30536000	uCG
chr21	30696600	30696700	uCG
chr21	30748900	30749000	uCG
chr21	31019700	31019800	uCG
chr21	31867300	31867400	uCG
chr21	32131500	32131600	uCG
chr21	32374100	32374200	uCG
chr21	32509500	32509600	uCG
chr21	32601200	32601300	uCG
chr21	32640600	32640700	uCG
chr21	32736000	32736100	uCG
chr21	32769800	32769900	uCG
chr21	32915800	32915900	uCG
chr21	32930900	32931000	uCG
chr21	33037800	33037900	uCG
chr21	33242000	33242100	uCG
chr21	33244500	33244600	uCG
chr21	33278100	33278200	uCG
chr21	33281000	33281100	uCG
chr21	33507000	33507100	uCG
chr21	33591700	33591800	uCG
chr21	33651200	33651300	uCG
chr21	33765700	33765800	uCG
chr21	33889500	33889600	uCG
chr21	33954100	33954200	uCG
chr21	34177700	34177800	uCG
chr21	34185900	34186000	uCG
chr21	34401300	34401400	uCG
chr21	34406400	34406500	uCG
chr21	34431300	34431400	uCG
chr21	34482300	34482400	uCG
chr21	34543500	34543600	uCG
chr21	34773500	34773600	uCG
chr21	34776500	34776600	uCG
chr21	34776600	34776700	uCG
chr21	34851100	34851200	uCG
chr21	35013400	35013500	uCG
chr21	35505300	35505400	uCG
chr21	35531600	35531700	uCG
chr21	35575300	35575400	uCG
chr21	35819500	35819600	uCG
chr21	35879100	35879200	uCG
chr21	35965200	35965300	uCG
chr21	36089600	36089700	uCG
chr21	36208000	36208100	uCG
chr21	36217000	36217100	uCG
chr21	36219000	36219100	uCG
chr21	36229800	36229900	uCG
chr21	36423700	36423800	uCG
chr21	36437300	36437400	uCG
chr21	36573700	36573800	uCG
chr21	36577100	36577200	uCG
chr21	36577900	36578000	uCG
chr21	36701300	36701400	uCG
chr21	36715400	36715500	uCG
chr21	36810900	36811000	uCG
chr21	36876200	36876300	uCG
chr21	36900900	36901000	uCG
chr21	36901300	36901400	uCG
chr21	36915900	36916000	uCG
chr21	37071500	37071600	uCG
chr21	37085900	37086000	uCG
chr21	37098500	37098600	uCG
chr21	37218700	37218800	uCG
chr21	37292900	37293000	uCG
chr21	37432200	37432300	uCG
chr21	37432500	37432600	uCG
chr21	37477300	37477400	uCG
chr21	37493000	37493100	uCG
chr21	37527800	37527900	uCG
chr21	37529800	37529900	uCG
chr21	37803800	37803900	uCG
chr21	37924400	37924500	uCG
chr21	37970500	37970600	uCG
chr21	37973600	37973700	uCG
chr21	38064600	38064700	uCG
chr21	38067300	38067400	uCG
chr21	38067800	38067900	uCG
chr21	38072900	38073000	uCG
chr21	38076000	38076100	uCG
chr21	38079400	38079500	uCG
chr21	38079700	38079800	uCG
chr21	38080100	38080200	uCG
chr21	38080500	38080600	uCG
chr21	38080800	38080900	uCG
chr21	38082700	38082800	uCG
chr21	38163100	38163200	uCG
chr21	38378400	38378500	uCG
chr21	38382400	38382500	uCG
chr21	38385400	38385500	uCG
chr21	38616900	38617000	uCG
chr21	38630800	38630900	uCG
chr21	38640500	38640600	uCG
chr21	38730300	38730400	uCG
chr21	38742600	38742700	uCG
chr21	38866700	38866800	uCG
chr21	38891600	38891700	uCG
chr21	38946900	38947000	uCG
chr21	39287000	39287100	uCG
chr21	39338300	39338400	uCG
chr21	39544400	39544500	uCG
chr21	39811400	39811500	uCG
chr21	39849200	39849300	uCG
chr21	39869300	39869400	uCG
chr21	39891300	39891400	uCG
chr21	40040700	40040800	uCG
chr21	40176700	40176800	uCG
chr21	40193000	40193100	uCG
chr21	40213000	40213100	uCG
chr21	40372400	40372500	uCG
chr21	40383000	40383100	uCG
chr21	40386900	40387000	uCG
chr21	41001100	41001200	uCG
chr21	41299700	41299800	uCG
chr21	41301800	41301900	uCG
chr21	41374900	41375000	uCG
chr21	41558700	41558800	uCG
chr21	41758400	41758500	uCG
chr21	41876200	41876300	uCG
chr21	41888600	41888700	uCG
chr21	42003800	42003900	uCG
chr21	42099000	42099100	uCG
chr21	42137300	42137400	uCG
chr21	42212900	42213000	uCG
chr21	42213600	42213700	uCG
chr21	42225100	42225200	uCG
chr21	42424900	42425000	uCG
chr21	42437700	42437800	uCG
chr21	42474400	42474500	uCG
chr21	42493900	42494000	uCG
chr21	42506000	42506100	uCG
chr21	42541100	42541200	uCG
chr21	42549700	42549800	uCG
chr21	42587900	42588000	uCG
chr21	42636400	42636500	uCG
chr21	42664900	42665000	uCG
chr21	42732500	42732600	uCG
chr21	42734000	42734100	uCG
chr21	42864700	42864800	uCG
chr21	42876300	42876400	uCG
chr21	42879400	42879500	uCG
chr21	42880400	42880500	uCG
chr21	42893100	42893200	uCG
chr21	43112600	43112700	uCG
chr21	43136300	43136400	uCG
chr21	43138100	43138200	uCG
chr21	43146500	43146600	uCG
chr21	43149900	43150000	uCG
chr21	43182300	43182400	uCG
chr21	43188300	43188400	uCG
chr21	43305600	43305700	uCG
chr21	43429300	43429400	uCG
chr21	43519400	43519500	uCG
chr21	43528500	43528600	uCG
chr21	43534400	43534500	uCG
chr21	43575700	43575800	uCG
chr21	43654400	43654500	uCG
chr21	43671200	43671300	uCG
chr21	43712500	43712600	uCG
chr21	43714600	43714700	uCG
chr21	43716400	43716500	uCG
chr21	43724800	43724900	uCG
chr21	43728400	43728500	uCG
chr21	43828200	43828300	uCG
chr21	43864600	43864700	uCG
chr21	43864800	43864900	uCG
chr21	43933400	43933500	uCG
chr21	43934900	43935000	uCG
chr21	43955800	43955900	uCG
chr21	44104600	44104700	uCG
chr21	44113000	44113100	uCG
chr21	44191100	44191200	uCG
chr21	44196200	44196300	uCG
chr21	44208900	44209000	uCG
chr21	44240500	44240600	uCG
chr21	44253700	44253800	uCG
chr21	44299200	44299300	uCG
chr21	44313500	44313600	uCG
chr21	44346000	44346100	uCG
chr21	44421300	44421400	uCG
chr21	44474700	44474800	uCG
chr21	44496900	44497000	uCG
chr21	44557800	44557900	uCG
chr21	44557900	44558000	uCG
chr21	44596800	44596900	uCG
chr21	44597300	44597400	uCG
chr21	44753100	44753200	uCG
chr21	44782100	44782200	uCG
chr21	44819200	44819300	uCG
chr21	44864700	44864800	uCG
chr21	44906600	44906700	uCG
chr21	45077100	45077200	uCG
chr21	45079800	45079900	uCG
chr21	45148100	45148200	uCG
chr21	45154600	45154700	uCG
chr21	45188200	45188300	uCG
chr21	45236600	45236700	uCG
chr21	45255200	45255300	uCG
chr21	45293100	45293200	uCG
chr21	45314500	45314600	uCG
chr21	45358700	45358800	uCG
chr21	45392900	45393000	uCG
chr21	45400400	45400500	uCG
chr21	45485500	45485600	uCG
chr21	45557800	45557900	uCG
chr21	45574100	45574200	uCG
chr21	45622700	45622800	uCG
chr21	45624100	45624200	uCG
chr21	45626700	45626800	uCG
chr21	45627100	45627200	uCG
chr21	45674400	45674500	uCG
chr21	45703800	45703900	uCG
chr21	45722100	45722200	uCG
chr21	45734900	45735000	uCG
chr21	45750900	45751000	uCG
chr21	45753500	45753600	uCG
chr21	45780800	45780900	uCG
chr21	45842200	45842300	uCG
chr21	45874900	45875000	uCG
chr21	45930400	45930500	uCG
chr21	46106200	46106300	uCG
chr21	46118100	46118200	uCG
chr21	46131100	46131200	uCG
chr21	46134200	46134300	uCG
chr21	46201400	46201500	uCG
chr21	46274700	46274800	uCG
chr21	46275200	46275300	uCG
chr21	46301600	46301700	uCG
chr21	46312000	46312100	uCG
chr21	46334200	46334300	uCG
chr21	46350300	46350400	uCG
chr21	46359300	46359400	uCG
chr21	46415700	46415800	uCG
chr21	46451300	46451400	uCG
chr21	46646800	46646900	uCG
chr21	46713000	46713100	uCG
chr21	46720900	46721000	uCG
chr21	46738900	46739000	uCG
chr21	46743900	46744000	uCG
chr21	46751000	46751100	uCG
chr21	46808700	46808800	uCG
chr21	46847100	46847200	uCG
chr21	46859600	46859700	uCG
chr21	46973100	46973200	uCG
chr21	46975700	46975800	uCG
chr21	46975800	46975900	uCG
chr21	46995500	46995600	uCG
chr21	46997700	46997800	uCG
chr21	46999800	46999900	uCG
chr21	47010100	47010200	uCG
chr21	47038400	47038500	uCG
chr21	47145000	47145100	uCG
chr21	47181700	47181800	uCG
chr21	47211600	47211700	uCG
chr21	47212000	47212100	uCG
chr21	47213500	47213600	uCG
chr21	47245100	47245200	uCG
chr21	47315300	47315400	uCG
chr21	47331900	47332000	uCG
chr21	47362600	47362700	uCG
chr21	47394800	47394900	uCG
chr21	47395000	47395100	uCG
chr21	47451100	47451200	uCG
chr21	47477200	47477300	uCG
chr21	47477300	47477400	uCG
chr21	47477500	47477600	uCG
chr21	47485700	47485800	uCG
chr21	47498400	47498500	uCG
chr21	47549500	47549600	uCG
chr21	47559700	47559800	uCG
chr21	47608500	47608600	uCG
chr21	47742500	47742600	uCG
chr21	47743000	47743100	uCG
chr21	47789500	47789600	uCG
chr21	47879600	47879700	uCG
chr21	48047900	48048000	uCG
chr21	48048700	48048800	uCG
chr21	48054800	48054900	uCG
chr21	48088000	48088100	uCG
chr21	11123500	11123600	5hmCG
chr21	15496700	15496800	5hmCG
chr21	16213800	16213900	5hmCG
chr21	16214600	16214700	5hmCG
chr21	16240400	16240500	5hmCG
chr21	16262400	16262500	5hmCG
chr21	16263300	16263400	5hmCG
chr21	16326500	16326600	5hmCG
chr21	16396200	16396300	5hmCG
chr21	16407900	16408000	5hmCG
chr21	16570900	16571000	5hmCG
chr21	16572400	16572500	5hmCG
chr21	16582800	16582900	5hmCG
chr21	16591800	16591900	5hmCG
chr21	16640400	16640500	5hmCG
chr21	16774700	16774800	5hmCG
chr21	16828600	16828700	5hmCG
chr21	17036800	17036900	5hmCG
chr21	17079100	17079200	5hmCG
chr21	17099100	17099200	5hmCG
chr21	17117000	17117100	5hmCG
chr21	17193500	17193600	5hmCG
chr21	18823600	18823700	5hmCG
chr21	18846300	18846400	5hmCG
chr21	18857600	18857700	5hmCG
chr21	18883100	18883200	5hmCG
chr21	19135800	19135900	5hmCG
chr21	19150100	19150200	5hmCG
chr21	19154100	19154200	5hmCG
chr21	19173600	19173700	5hmCG
chr21	19228600	19228700	5hmCG
chr21	23735900	23736000	5hmCG
chr21	27068100	27068200	5hmCG
chr21	27190500	27190600	5hmCG
chr21	27195400	27195500	5hmCG
chr21	27253300	27253400	5hmCG
chr21	27341200	27341300	5hmCG
chr21	27341900	27342000	5hmCG
chr21	27397400	27397500	5hmCG
chr21	27424500	27424600	5hmCG
chr21	27434400	27434500	5hmCG
chr21	27449100	27449200	5hmCG
chr21	27452300	27452400	5hmCG
chr21	27520100	27520200	5hmCG
chr21	27559600	27559700	5hmCG
chr21	27797300	27797400	5hmCG
chr21	28256200	28256300	5hmCG
chr21	28515800	28515900	5hmCG
chr21	29484500	29484600	5hmCG
chr21	30006300	30006400	5hmCG
chr21	30336300	30336400	5hmCG
chr21	30416500	30416600	5hmCG
chr21	30436300	30436400	5hmCG
chr21	30552800	30552900	5hmCG
chr21	30708600	30708700	5hmCG
chr21	30719600	30719700	5hmCG
chr21	30755900	30756000	5hmCG
chr21	32505000	32505100	5hmCG
chr21	32510000	32510100	5hmCG
chr21	32678200	32678300	5hmCG
chr21	32831900	32832000	5hmCG
chr21	32915700	32915800	5hmCG
chr21	33005100	33005200	5hmCG
chr21	33012700	33012800	5hmCG
chr21	33057900	33058000	5hmCG
chr21	33671200	33671300	5hmCG
chr21	33723100	33723200	5hmCG
chr21	33725000	33725100	5hmCG
chr21	33792500	33792600	5hmCG
chr21	33812600	33812700	5hmCG
chr21	33823700	33823800	5hmCG
chr21	33835500	33835600	5hmCG
chr21	33847200	33847300	5hmCG
chr21	33852800	33852900	5hmCG
chr21	33897200	33897300	5hmCG
chr21	33901800	33901900	5hmCG
chr21	33948600	33948700	5hmCG
chr21	33957500	33957600	5hmCG
chr21	34011800	34011900	5hmCG
chr21	34034100	34034200	5hmCG
chr21	34062900	34063000	5hmCG
chr21	34447800	34447900	5hmCG
chr21	34473800	34473900	5hmCG
chr21	34577300	34577400	5hmCG
chr21	34638000	34638100	5hmCG
chr21	34643100	34643200	5hmCG
chr21	34690500	34690600	5hmCG
chr21	34693400	34693500	5hmCG
chr21	34728000	34728100	5hmCG
chr21	34729700	34729800	5hmCG
chr21	34749200	34749300	5hmCG
chr21	34753100	34753200	5hmCG
chr21	34760000	34760100	5hmCG
chr21	34790400	34790500	5hmCG
chr21	34804300	34804400	5hmCG
chr21	34848800	34848900	5hmCG
chr21	34862600	34862700	5hmCG
chr21	34905500	34905600	5hmCG
chr21	34911100	34911200	5hmCG
chr21	34923100	34923200	5hmCG
chr21	34983300	34983400	5hmCG
chr21	35023200	35023300	5hmCG
chr21	35029800	35029900	5hmCG
chr21	35058800	35058900	5hmCG
chr21	35217300	35217400	5hmCG
chr21	35223400	35223500	5hmCG
chr21	35227600	35227700	5hmCG
chr21	35238900	35239000	5hmCG
chr21	35246100	35246200	5hmCG
chr21	35286300	35286400	5hmCG
chr21	35293400	35293500	5hmCG
chr21	35344900	35345000	5hmCG
chr21	35349600	35349700	5hmCG
chr21	35444700	35444800	5hmCG
chr21	35485400	35485500	5hmCG
chr21	35500600	35500700	5hmCG
chr21	35560500	35560600	5hmCG
chr21	35571900	35572000	5hmCG
chr21	35577300	35577400	5hmCG
chr21	35596400	35596500	5hmCG
chr21	35718200	35718300	5hmCG
chr21	35755000	35755100	5hmCG
chr21	35761500	35761600	5hmCG
chr21	35783400	35783500	5hmCG
chr21	35857700	35857800	5hmCG
chr21	35904000	35904100	5hmCG
chr21	35910600	35910700	5hmCG
chr21	35953800	35953900	5hmCG
chr21	35954100	35954200	5hmCG
chr21	36072600	36072700	5hmCG
chr21	36076400	36076500	5hmCG
chr21	36108600	36108700	5hmCG
chr21	36183800	36183900	5hmCG
chr21	36185500	36185600	5hmCG
chr21	36198900	36199000	5hmCG
chr21	36202900	36203000	5hmCG
chr21	36216400	36216500	5hmCG
chr21	36233700	36233800	5hmCG
chr21	36234600	36234700	5hmCG
chr21	36242900	36243000	5hmCG
chr21	36288500	36288600	5hmCG
chr21	36320500	36320600	5hmCG
chr21	36322200	36322300	5hmCG
chr21	36358900	36359000	5hmCG
chr21	36359700	36359800	5hmCG
chr21	36389700	36389800	5hmCG
chr21	36693800	36693900	5hmCG
chr21	36817700	36817800	5hmCG
chr21	36840000	36840100	5hmCG
chr21	36880700	36880800	5hmCG
chr21	37015500	37015600	5hmCG
chr21	37169900	37170000	5hmCG
chr21	37436800	37436900	5hmCG
chr21	37544300	37544400	5hmCG
chr21	37559100	37559200	5hmCG
chr21	37559600	37559700	5hmCG
chr21	37560100	37560200	5hmCG
chr21	37574700	37574800	5hmCG
chr21	37611100	37611200	5hmCG
chr21	37646900	37647000	5hmCG
chr21	37704900	37705000	5hmCG
chr21	37735400	37735500	5hmCG
chr21	37749200	37749300	5hmCG
chr21	37758700	37758800	5hmCG
chr21	37772200	37772300	5hmCG
chr21	37791900	37792000	5hmCG
chr21	37795000	37795100	5hmCG
chr21	37978700	37978800	5hmCG
chr21	38140400	38140500	5hmCG
chr21	38193700	38193800	5hmCG
chr21	38215100	38215200	5hmCG
chr21	38282500	38282600	5hmCG
chr21	38283300	38283400	5hmCG
chr21	38321300	38321400	5hmCG
chr21	38335200	38335300	5hmCG
chr21	38443100	38443200	5hmCG
chr21	38447700	38447800	5hmCG
chr21	38454300	38454400	5hmCG
chr21	38541100	38541200	5hmCG
chr21	38587300	38587400	5hmCG
chr21	38636200	38636300	5hmCG
chr21	38654100	38654200	5hmCG
chr21	38676800	38676900	5hmCG
chr21	38707500	38707600	5hmCG
chr21	38749400	38749500	5hmCG
chr21	38766900	38767000	5hmCG
chr21	38783400	38783500	5hmCG
chr21	38880000	38880100	5hmCG
chr21	38886700	38886800	5hmCG
chr21	38920900	38921000	5hmCG
chr21	38923700	38923800	5hmCG
chr21	38986200	38986300	5hmCG
chr21	39188100	39188200	5hmCG
chr21	39461200	39461300	5hmCG
chr21	39670000	39670100	5hmCG
chr21	39706900	39707000	5hmCG
chr21	39729000	39729100	5hmCG
chr21	39850400	39850500	5hmCG
chr21	40123900	40124000	5hmCG
chr21	40244600	40244700	5hmCG
chr21	40277900	40278000	5hmCG
chr21	40293700	40293800	5hmCG
chr21	40293800	40293900	5hmCG
chr21	40338800	40338900	5hmCG
chr21	40349000	40349100	5hmCG
chr21	40351300	40351400	5hmCG
chr21	40352500	40352600	5hmCG
chr21	40354400	40354500	5hmCG
chr21	40356000	40356100	5hmCG
chr21	40356600	40356700	5hmCG
chr21	40357800	40357900	5hmCG
chr21	40358000	40358100	5hmCG
chr21	40377700	40377800	5hmCG
chr21	40394400	40394500	5hmCG
chr21	40395100	40395200	5hmCG
chr21	40466200	40466300	5hmCG
chr21	40466900	40467000	5hmCG
chr21	40469200	40469300	5hmCG
chr21	40477600	40477700	5hmCG
chr21	40479900	40480000	5hmCG
chr21	40568900	40569000	5hmCG
chr21	40637700	40637800	5hmCG
chr21	40773600	40773700	5hmCG
chr21	40785800	40785900	5hmCG
chr21	40833400	40833500	5hmCG
chr21	41010600	41010700	5hmCG
chr21	41094200	41094300	5hmCG
chr21	41130500	41130600	5hmCG
chr21	41132500	41132600	5hmCG
chr21	42442800	42442900	5hmCG
chr21	42568300	42568400	5hmCG
chr21	42595400	42595500	5hmCG
chr21	42738300	42738400	5hmCG
chr21	42742000	42742100	5hmCG
chr21	42747800	42747900	5hmCG
chr21	42824800	42824900	5hmCG
chr21	42851600	42851700	5hmCG
chr21	42860000	42860100	5hmCG
chr21	42860500	42860600	5hmCG
chr21	42874000	42874100	5hmCG
chr21	43092100	43092200	5hmCG
chr21	43154800	43154900	5hmCG
chr21	43171100	43171200	5hmCG
chr21	43175800	43175900	5hmCG
chr21	43176800	43176900	5hmCG
chr21	43179100	43179200	5hmCG
chr21	43223100	43223200	5hmCG
chr21	43242800	43242900	5hmCG
chr21	43279600	43279700	5hmCG
chr21	43293000	43293100	5hmCG
chr21	43344400	43344500	5hmCG
chr21	43365800	43365900	5hmCG
chr21	43366200	43366300	5hmCG
chr21	43443300	43443400	5hmCG
chr21	43446200	43446300	5hmCG
chr21	43448900	43449000	5hmCG
chr21	43514200	43514300	5hmCG
chr21	43560400	43560500	5hmCG
chr21	43567000	43567100	5hmCG
chr21	43603000	43603100	5hmCG
chr21	43652900	43653000	5hmCG
chr21	43677600	43677700	5hmCG
chr21	43681600	43681700	5hmCG
chr21	43697800	43697900	5hmCG
chr21	43719700	43719800	5hmCG
chr21	43733600	43733700	5hmCG
chr21	43764200	43764300	5hmCG
chr21	43790900	43791000	5hmCG
chr21	43806400	43806500	5hmCG
chr21	43817900	43818000	5hmCG
chr21	43894000	43894100	5hmCG
chr21	43899900	43900000	5hmCG
chr21	43952500	43952600	5hmCG
chr21	43953600	43953700	5hmCG
chr21	43976000	43976100	5hmCG
chr21	44079600	44079700	5hmCG
chr21	44089000	44089100	5hmCG
chr21	44089600	44089700	5hmCG
chr21	44093400	44093500	5hmCG
chr21	44094000	44094100	5hmCG
chr21	44115900	44116000	5hmCG
chr21	44152000	44152100	5hmCG
chr21	44169800	44169900	5hmCG
chr21	44173600	44173700	5hmCG
chr21	44285600	44285700	5hmCG
chr21	44350500	44350600	5hmCG
chr21	44361200	44361300	5hmCG
chr21	44381700	44381800	5hmCG
chr21	44383700	44383800	5hmCG
chr21	44387300	44387400	5hmCG
chr21	44387900	44388000	5hmCG
chr21	44396200	44396300	5hmCG
chr21	44423300	44423400	5hmCG
chr21	44475900	44476000	5hmCG
chr21	44481400	44481500	5hmCG
chr21	44508400	44508500	5hmCG
chr21	44573600	44573700	5hmCG
chr21	44591600	44591700	5hmCG
chr21	44592400	44592500	5hmCG
chr21	44594100	44594200	5hmCG
chr21	44601700	44601800	5hmCG
chr21	44614600	44614700	5hmCG
chr21	44625400	44625500	5hmCG
chr21	44689700	44689800	5hmCG
chr21	44704800	44704900	5hmCG
chr21	44712400	44712500	5hmCG
chr21	44731800	44731900	5hmCG
chr21	44739500	44739600	5hmCG
chr21	44750000	44750100	5hmCG
chr21	44759800	44759900	5hmCG
chr21	44762100	44762200	5hmCG
chr21	44782500	44782600	5hmCG
chr21	44810300	44810400	5hmCG
chr21	44817100	44817200	5hmCG
chr21	44820800	44820900	5hmCG
chr21	44826300	44826400	5hmCG
chr21	44829200	44829300	5hmCG
chr21	44835800	44835900	5hmCG
chr21	44871500	44871600	5hmCG
chr21	44872300	44872400	5hmCG
chr21	44881300	44881400	5hmCG
chr21	44883700	44883800	5hmCG
chr21	44891100	44891200	5hmCG
chr21	44900600	44900700	5hmCG
chr21	44916900	44917000	5hmCG
chr21	44928000	44928100	5hmCG
chr21	45039800	45039900	5hmCG
chr21	45064800	45064900	5hmCG
chr21	45110100	45110200	5hmCG
chr21	45114200	45114300	5hmCG
chr21	45116700	45116800	5hmCG
chr21	45129900	45130000	5hmCG
chr21	45131700	45131800	5hmCG
chr21	45141600	45141700	5hmCG
chr21	45147000	45147100	5hmCG
chr21	45168400	45168500	5hmCG
chr21	45229000	45229100	5hmCG
chr21	45234200	45234300	5hmCG
chr21	45240200	45240300	5hmCG
chr21	45244300	45244400	5hmCG
chr21	45271700	45271800	5hmCG
chr21	45274900	45275000	5hmCG
chr21	45283600	45283700	5hmCG
chr21	45297400	45297500	5hmCG
chr21	45297600	45297700	5hmCG
chr21	45298300	45298400	5hmCG
chr21	45299700	45299800	5hmCG
chr21	45325300	45325400	5hmCG
chr21	45349000	45349100	5hmCG
chr21	45373900	45374000	5hmCG
chr21	45396700	45396800	5hmCG
chr21	45425100	45425200	5hmCG
chr21	45486300	45486400	5hmCG
chr21	45537100	45537200	5hmCG
chr21	45542100	45542200	5hmCG
chr21	45560600	45560700	5hmCG
chr21	45614500	45614600	5hmCG
chr21	45621700	45621800	5hmCG
chr21	45629700	45629800	5hmCG
chr21	45632500	45632600	5hmCG
chr21	45637600	45637700	5hmCG
chr21	45640300	45640400	5hmCG
chr21	45675100	45675200	5hmCG
chr21	45684600	45684700	5hmCG
chr21	45705900	45706000	5hmCG
chr21	45722200	45722300	5hmCG
chr21	45724700	45724800	5hmCG
chr21	45743000	45743100	5hmCG
chr21	45746000	45746100	5hmCG
chr21	45751700	45751800	5hmCG
chr21	45764700	45764800	5hmCG
chr21	45771900	45772000	5hmCG
chr21	45773900	45774000	5hmCG
chr21	45781100	45781200	5hmCG
chr21	45826500	45826600	5hmCG
chr21	45843200	45843300	5hmCG
chr21	45843300	45843400	5hmCG
chr21	45887000	45887100	5hmCG
chr21	45898400	45898500	5hmCG
chr21	45919700	45919800	5hmCG
chr21	45928000	45928100	5hmCG
chr21	45977900	45978000	5hmCG
chr21	46034900	46035000	5hmCG
chr21	46068700	46068800	5hmCG
chr21	46154200	46154300	5hmCG
chr21	46185900	46186000	5hmCG
chr21	46199100	46199200	5hmCG
chr21	46214100	46214200	5hmCG
chr21	46253400	46253500	5hmCG
chr21	46255500	46255600	5hmCG
chr21	46258600	46258700	5hmCG
chr21	46280500	46280600	5hmCG
chr21	46282900	46283000	5hmCG
chr21	46301700	46301800	5hmCG
chr21	46305800	46305900	5hmCG
chr21	46308100	46308200	5hmCG
chr21	46308200	46308300	5hmCG
chr21	46321500	46321600	5hmCG
chr21	46326500	46326600	5hmCG
chr21	46327600	46327700	5hmCG
chr21	46328000	46328100	5hmCG
chr21	46329700	46329800	5hmCG
chr21	46335400	46335500	5hmCG
chr21	46368000	46368100	5hmCG
chr21	46371500	46371600	5hmCG
chr21	46385300	46385400	5hmCG
chr21	46398100	46398200	5hmCG
chr21	46400800	46400900	5hmCG
chr21	46403700	46403800	5hmCG
chr21	46407900	46408000	5hmCG
chr21	46408000	46408100	5hmCG
chr21	46412700	46412800	5hmCG
chr21	46432800	46432900	5hmCG
chr21	46433400	46433500	5hmCG
chr21	46442000	46442100	5hmCG
chr21	46462900	46463000	5hmCG
chr21	46463000	46463100	5hmCG
chr21	46473600	46473700	5hmCG
chr21	46478800	46478900	5hmCG
chr21	46508700	46508800	5hmCG
chr21	46513100	46513200	5hmCG
chr21	46522000	46522100	5hmCG
chr21	46547500	46547600	5hmCG
chr21	46551500	46551600	5hmCG
chr21	46566300	46566400	5hmCG
chr21	46578800	46578900	5hmCG
chr21	46584300	46584400	5hmCG
chr21	46597100	46597200	5hmCG
chr21	46622900	46623000	5hmCG
chr21	46677800	46677900	5hmCG
chr21	46678500	46678600	5hmCG
chr21	46683700	46683800	5hmCG
chr21	46685300	46685400	5hmCG
chr21	46699900	46700000	5hmCG
chr21	46736900	46737000	5hmCG
chr21	46776900	46777000	5hmCG
chr21	46780700	46780800	5hmCG
chr21	46790700	46790800	5hmCG
chr21	46869900	46870000	5hmCG
chr21	46886600	46886700	5hmCG
chr21	46900000	46900100	5hmCG
chr21	46902600	46902700	5hmCG
chr21	46912600	46912700	5hmCG
chr21	46916400	46916500	5hmCG
chr21	46925400	46925500	5hmCG
chr21	46931500	46931600	5hmCG
chr21	46932200	46932300	5hmCG
chr21	46932700	46932800	5hmCG
chr21	46937000	46937100	5hmCG
chr21	46945700	46945800	5hmCG
chr21	46959000	46959100	5hmCG
chr21	46960600	46960700	5hmCG
chr21	46968000	46968100	5hmCG
chr21	46971900	46972000	5hmCG
chr21	46973300	46973400	5hmCG
chr21	46980800	46980900	5hmCG
chr21	47160100	47160200	5hmCG
chr21	47251700	47251800	5hmCG
chr21	47288700	47288800	5hmCG
chr21	47332100	47332200	5hmCG
chr21	47416200	47416300	5hmCG
chr21	47422300	47422400	5hmCG
chr21	47423800	47423900	5hmCG
chr21	47442300	47442400	5hmCG
chr21	47457000	47457100	5hmCG
chr21	47504800	47504900	5hmCG
chr21	47538400	47538500	5hmCG
chr21	47541800	47541900	5hmCG
chr21	47542400	47542500	5hmCG
chr21	47545100	47545200	5hmCG
chr21	47547000	47547100	5hmCG
chr21	47567700	47567800	5hmCG
chr21	47574100	47574200	5hmCG
chr21	47580800	47580900	5hmCG
chr21	47630200	47630300	5hmCG
chr21	47631900	47632000	5hmCG
chr21	47632900	47633000	5hmCG
chr21	47675800	47675900	5hmCG
chr21	47676300	47676400	5hmCG
chr21	47700500	47700600	5hmCG
chr21	47715600	47715700	5hmCG
chr21	47764000	47764100	5hmCG
chr21	47766000	47766100	5hmCG
chr21	47793600	47793700	5hmCG
chr21	47805500	47805600	5hmCG
chr21	47812400	47812500	5hmCG
chr21	47861300	47861400	5hmCG
chr21	47928300	47928400	5hmCG
chr21	47939900	47940000	5hmCG
chr21	47976300	47976400	5hmCG
chr21	47977800	47977900	5hmCG
chr21	47983300	47983400	5hmCG
chr21	47984400	47984500	5hmCG
chr21	48048700	48048800	5hmCG
chr21	48070800	48070900	5hmCG
chr21	48082100	48082200	5hmCG
