# Supplementary material for: Identification of fetal unmodified and 5-hydroxymethylated CG sites in maternal cell-free DNA for non-invasive prenatal testing
Source: Clin Epigenetics. 2020 Oct 20;12:153. doi: 10.1186/s13148-020-00938-x (PMC7574562; doi:10.1186/s13148-020-00938-x)
Supplement: Supplementary file 4 — Additional file 4: Table S3. T21-specific DMRs common for uCG and 5hmCG data. [file 13148_2020_938_MOESM4_ESM.xlsx]

## Sheet: Additional file 4 Table S3
Table S3. T21-specific DMRs common for uCG and 5hmCG data
chr	start	end	gene
chr21	16383700	16383800	NRIP1
chr21	16854300	16854400	No gene
chr21	17414600	17414700	No gene
chr21	26933400	26933500	No gene
chr21	27151400	27151500	No gene
chr21	27192600	27192700	No gene
chr21	27867700	27867800	CYYR1
chr21	30199800	30199900	No gene
chr21	30565600	30565700	No gene
chr21	30913400	30913500	BACH1;GRIK1
chr21	33020700	33020800	No gene
chr21	33027100	33027200	No gene
chr21	33306200	33306300	HUNK
chr21	33683500	33683600	MRAP;URB1
chr21	33962400	33962500	C21orf59-TCP10L
chr21	33965200	33965300	C21orf59-TCP10L;CFAP298
chr21	33966100	33966200	C21orf59-TCP10L;CFAP298
chr21	34014900	34015000	SYNJ1
chr21	34438800	34438900	No gene
chr21	34878200	34878300	GART
chr21	35264600	35264700	AP000311.1;ITSN1
chr21	35594400	35594500	No gene
chr21	35636700	35636800	No gene
chr21	35710000	35710100	No gene
chr21	35878500	35878600	KCNE1
chr21	36081800	36081900	CLIC6
chr21	36320300	36320400	RUNX1
chr21	36352900	36353000	RUNX1
chr21	36366300	36366400	RUNX1
chr21	36372200	36372300	RUNX1
chr21	36696300	36696400	RUNX1
chr21	37324700	37324800	RUNX1
chr21	37332400	37332500	RUNX1
chr21	37835100	37835200	CLDN14
chr21	38749500	38749600	DYRK1A
chr21	39367100	39367200	KCNJ6
chr21	39629300	39629400	KCNJ15
chr21	39699400	39699500	No gene
chr21	39834900	39835000	ERG
chr21	39854800	39854900	ERG
chr21	39935800	39935900	ERG
chr21	40152500	40152600	No gene
chr21	40383700	40383800	No gene
chr21	40480600	40480700	No gene
chr21	40747500	40747600	No gene
chr21	42427300	42427400	No gene
chr21	42558000	42558100	BACE2
chr21	42694700	42694800	FAM3B
chr21	43102800	43102900	No gene
chr21	43476600	43476700	No gene
chr21	43579900	43580000	No gene
chr21	43880600	43880700	No gene
chr21	43966600	43966700	SLC37A1
chr21	44076100	44076200	PDE9A
chr21	44077100	44077200	PDE9A
chr21	44267500	44267600	WDR4
chr21	44286400	44286500	WDR4
chr21	44576600	44576700	No gene
chr21	44783300	44783400	No gene
chr21	44870200	44870300	No gene
chr21	45064100	45064200	HSF2BP
chr21	45109900	45110000	RRP1B
chr21	45145400	45145500	PDXK
chr21	45323500	45323600	AGPAT3
chr21	45679300	45679400	DNMT3L
chr21	45712100	45712200	AIRE
chr21	45810700	45810800	TRPM2
chr21	45821700	45821800	TRPM2
chr21	45935200	45935300	TSPEAR
chr21	45999100	45999200	TSPEAR;KRTAP10-4
chr21	46172500	46172600	No gene
chr21	46179000	46179100	No gene
chr21	46264500	46264600	No gene
chr21	46319600	46319700	ITGB2
chr21	46379200	46379300	FAM207A
chr21	46740700	46740800	No gene
chr21	46792000	46792100	No gene
chr21	46831000	46831100	COL18A1
chr21	47146600	47146700	PCBP3
chr21	47298100	47298200	PCBP3
chr21	47550800	47550900	COL6A2
chr21	47863900	47864000	PCNT
