# Supplementary material for: Identification of fetal unmodified and 5-hydroxymethylated CG sites in maternal cell-free DNA for non-invasive prenatal testing
Source: Clin Epigenetics. 2020 Oct 20;12:153. doi: 10.1186/s13148-020-00938-x (PMC7574562; doi:10.1186/s13148-020-00938-x)
Supplement: Supplementary file 5 — Additional file 5: Table S4. Selected fetal T21-specific CG-DMRs. [file 13148_2020_938_MOESM5_ESM.xlsx]

## Sheet: Additional file 5  Table S4
Table S4. Selected fetal T21-specific CG-DMRs
uCG-DMR coordinate	# region,	Primer sequence
	tested healthy/T21 samples
Chr21: 29732020	29732020-1,	1: 5‘CAACTCCCTACAGCCCCTTG
	n=11/5 (n*=3/5)	2: 5‘AAATTGCATGATTCCCCTGACA
Chr21: 29732020	29732020-2,	3: 5‘ATGACTGGCTTATTTCACTTAGCATC
	n=11/4 (n*=5/4)	4: 5‘AGTCCTGCTATATGCAACACCTT
Chr21:33462648	33462648	5: 5‘GGTATTTACAAAAGTCTGCACCTTAGTC
	n=9/5 (n*=7/5)	6: 5‘CTGCCAACTTCACCCAGAGT
Chr21:34672959	34672959	7: 5‘TAGAAATCTTTAGGAGGTGGTGAATG
	n=9/6 (n*=8/6)	8: 5‘CATGGTGGAAGAGATGGGC
5hmCG-DMR coordinate	# region,	Primer sequence
	tested healthy/T21 samples
Chr21:30341466	30341466	9: 5’GCAGAGGTTGCAGTGAGCTG
	n=5/3 (n*=4/3)	10: 5’GTCTGGATGCAAAAATCCCTTT
Chr21: 46964859	46964859	11: 5’GCTGTCCCTGTGGTTAAGGTC
	n=6/2 (n*=2/2)	12: 5’GCCACCACAACAGCACCA
Chr21:44084933	44084933	13: 5’CCCCATCACCAACTTCACTC
	n=5/2 (n*=5/2)	14: 5’GAAACTGAGTCTCTCGCAAGG
n - number of all tested samples
n* - number of samples with CT values ≤ 34 that were included in Fig.5.
